# Supplementary material for: Advancing Breast Cancer Care in Patients Aged 80 and Above: A Personalized and Multidisciplinary Management to Better Outcomes
Source: J Pers Med. 2025 Feb 27;15(3):90. doi: 10.3390/jpm15030090 (PMC11943859; doi:10.3390/jpm15030090)
Supplement: Supplementary file 1 [file jpm-15-00090-s001.zip]

Archive with 1 entries (1 files):
- jpm-3385655-supplementary.pdf
